# Supplementary material for: Synergistic Anticancer Activity of Plumbagin and Xanthohumol Combination on Pancreatic Cancer Models
Source: Int J Mol Sci. 2024 Feb 16;25(4):2340. doi: 10.3390/ijms25042340 (PMC10888694; doi:10.3390/ijms25042340)
Supplement: Supplementary file 1 [file ijms-25-02340-s001.zip]

Archive with 1 entries (1 files):
- ijms-2861720-supplementary.pdf
